# Supplementary material for: Evaluation of Automatic Signal Detection of In Situ Hybridization for Detecting HPV DNA in Cervical Tissue Derived from Patients with Cervical Intraepithelial Neoplasia
Source: Cancers (Basel). 2024 Oct 15;16(20):3485. doi: 10.3390/cancers16203485 (PMC11506503; doi:10.3390/cancers16203485)
Supplement: Supplementary file 1 [file cancers-16-03485-s001.zip]

Archive with 1 entries (1 files):
- cancers-3229864-supplementary.pdf
